# Supplementary material for: Inequalities in the benefits of national health insurance on financial protection from out-of-pocket payments and access to health services: cross-sectional evidence from Ghana
Source: Health Policy Plan. 2019 Sep 20;34(9):694–705. doi: 10.1093/heapol/czz093 (PMC6880330; doi:10.1093/heapol/czz093)
Supplement: czz093_Supplementary_Data [file czz093_supplementary_data.zip]

Archive with 17 entries (16 files):
- czz093-Suppl_data/
- czz093-Suppl_data/Supplementary Table 12.docx
- czz093-Suppl_data/Supplementary Figure 1.jpg
- czz093-Suppl_data/Supplementary Figure 2.jpg
- czz093-Suppl_data/Supplementary Figure 3.jpg
- czz093-Suppl_data/Supplementary Table 1.docx
- czz093-Suppl_data/Supplementary Table 2.docx
- czz093-Suppl_data/Supplementary Table 3.docx
- czz093-Suppl_data/Supplementary Table 4.docx
- czz093-Suppl_data/Supplementary Table 5.docx
- czz093-Suppl_data/Supplementary Table 6.docx
- czz093-Suppl_data/Supplementary Table 7.docx
- czz093-Suppl_data/Supplementary Table 8.docx
- czz093-Suppl_data/Supplementary Table 9.docx
- czz093-Suppl_data/Supplementary Table 10.docx
- czz093-Suppl_data/Thumbs.db
- czz093-Suppl_data/Supplementary Table 11.docx
